# Supplementary material for: Concordance between the In Vivo Content of Neurospecific Proteins (BDNF, NSE, VILIP-1, S100B) in the Hippocampus and Blood in Patients with Epilepsy
Source: Int J Mol Sci. 2023 Dec 29;25(1):502. doi: 10.3390/ijms25010502 (PMC10779095; doi:10.3390/ijms25010502)
Supplement: Supplementary file 1 [file ijms-25-00502-s001.zip]

Archive with 1 entries (1 files):
- Supplementary_.pdf
